# Supplementary material for: Obesity-Independent Association between Glycemic Status and the Risk of Hematologic Malignancy: A Nationwide Population-Based Longitudinal Cohort Study
Source: Cancers (Basel). 2021 Sep 23;13(19):4760. doi: 10.3390/cancers13194760 (PMC8507554; doi:10.3390/cancers13194760)
Supplement: Supplementary file 1 [file cancers-13-04760-s001.zip]

Archive with 1 entries (1 files):
- cancers-1391625-supplementary.pdf
